# Supplementary material for: Lifestyle Acquired Immunity, Decentralized Intelligent Infrastructures, and Revised Healthcare Expenditures May Limit Pandemic Catastrophe: A Lesson From COVID-19
Source: Front Public Health. 2020 Nov 5;8:566114. doi: 10.3389/fpubh.2020.566114 (PMC7674625; doi:10.3389/fpubh.2020.566114)
Supplement: Supplementary file 8 [file Table_1.XLSX]

## Sheet: Raw Data
Contry	Total Cases	Total Deaths	Total Recovered	Total Tests	Population 2020	Test per 100K Population	positive per 100k	Percent Positive Case/Test	Percent Deaths/Positive Case	Percent Recovered case/Positive Case	Male/Female (Ratio)	Density	PUP	MA	PC GNI (PPP)	PCHE	OPPC PPP	Obesity %	insufficient physical activity %	Mortality NCDs per 100K	Dia	Alcohol Consumption (per capita in Litter) three years average	Tobb Male %	Tobb Female %
Afghanistan	4033	115	502	15560	38928346	39.9709	10.3601	25.919	2.85148	12.4473	1.0561	56.9378	25.495	19.5	1970	67.1227	0	5.5	No data	851.6	9.2	0	0	0
Algeria	5558	494	2546	6500	43851044	14.8229	12.6747	85.5077	8.88809	45.8078	1.02084	17.7301	72.629	28.9	14970	258.494	317.289	27.4	33.6	446.6	6.7	0.6	0	0
Argentina	5611	293	1728	77901	45195774	172.363	12.4149	7.20273	5.22189	30.7966	0.951701	16.2585	91.87	32.4	19870	1324.6	287.831	28.3	41.6	424.8	5.9	8.4	26	15
Armenia	3175	44	1267	30397	2963243	1025.8	107.146	10.4451	1.38583	39.9055	0.88834	103.68	63.149	36.6	10480	407.636	844.383	20.2	22.6	611.6	6.1	3.8	48.4	1.3
Australia	6929	97	6135	795456	25499884	3119.45	27.1727	0.871073	1.39991	88.5409	0.992047	3.24913	86.012	37.5	50050	5331.82	874.233	29	30.4	292.6	5.6	9.7	14.3	11
Austria	15833	615	13928	311690	9006398	3460.76	175.797	5.07973	3.88429	87.9682	0.967364	107.207	58.297	44.5	55300	4939.88	1078.72	20.1	30.1	335.2	6.6	11.4	32.7	33.3
Azerbaijan	2422	31	1620	188950	10139177	1863.56	23.8875	1.28182	1.27993	66.8869	0.995381	120.265	55.68	32.6	17100	275.809	975.97	19.9	No d		6.1	0.5	43.3	0.4
Bahrain	4595	8	2049	177306	1701575	10420.1	270.044	2.59156	0.174102	44.5919	1.75116	2017.27	89.287	32.9	44700	1127.19	692.093	29.8	No d	439.5	15.6	2.1	67.5	9
Bangladesh	13770	214	2414	116919	164689383	70.9936	8.36119	11.7774	1.5541	17.5309	1.02481	1239.58	36.632	27.9	4570	36.2823	69.6748	3.6	27.8	512.6	9.2	0	34.3	0.3
Belarus	22052	126	6050	251771	9449323	2664.43	233.371	8.75875	0.571377	27.4352	0.870695	46.7288	78.595	40.9	19240	342.5	310.676	24.5	14.1	623	5	9.6	41.7	9.8
Belgium	52596	8581	13411	540643	11589623	4664.89	453.82	9.72842	16.3149	25.4981	0.976546	377.215	98.001	41.6	51740	4507.36	902.914	22.1	35.7	333.5	4.6	10.4	24.2	18.9
Bolivia	2266	106	237	7651	11673021	65.5443	19.4123	29.617	4.67785	10.459	1.0087	10.4801	69.425	25.3	7670	220.275	123.302	20.2	No d	495.1	6.8	3.6	26	15
Bosnia and Herzegovina	2090	102	1059	39989	3280819	1218.87	63.7036	5.22644	4.88038	50.6699	0.960379	64.9205	48.245	43.3	14580	460.473	341.62	17.9	25.5	520.3	9	4.4	44.4	28.6
Brazil	148670	10100	59297	339552	212559417	159.745	69.9428	43.7842	6.79357	39.885	0.967345	25.0617	86.569	33.2	15850	928.799	404.208	22.1	47	452	14.2	6.5	0	0
Bulgaria	1921	90	422	56105	6948445	807.447	27.6465	3.42394	4.68506	21.9677	0.944992	64.7035	75.008	43.7	22300	663.715	786.593	25	38.6	627.1	6	11.4	38.4	24.9
Cameroon	2274	108	1232		26545863	0	8.56631		4.74934	54.1777	0.99986	53.344	56.374	18.5	3700	67.8118	123.369	11.4	28.5	698.3	6	6.5	65.9	0.9
Canada	66783	4628	30640	1032088	37742154	2734.58	176.945	6.47067	6.92991	45.8799	0.98446	4.07531	81.411	41.8	47590	4754.95	700.839	29.4	28.6	291.6	7.6	8.1	14.8	9.4
Chile	27219	304	12667	267904	19116201	1401.45	142.387	10.16	1.11687	46.5373	0.971336	25.1894	87.564	35.5	24190	1381.99	747.328	28	26.6	379.6	8.6	7.9	37.6	34.1
China	82887	4633	78046		1439323776	0	5.75875		5.58954	94.1595	1.05426	148.349	59.152	38.4	18170	440.826	303.225	6.2	14.1	542.4	9.2	5.7	45.7	1.4
Colombia	10051	428	2424	139739	50882891	274.629	19.7532	7.19269	4.25828	24.117	0.963642	44.7487	80.778	31.2	14480	459.198	169.471	22.3	44	463	7.4	4.5	14	5.2
Croatia	2176	87	1726	44218	4105267	1077.1	53.0051	4.92107	3.99816	79.3199	0.928543	73.0772	56.947	43.9	27180	902.14	194.499	24.4	31.1	470.4	5.4	9.9	39.3	36.1
Cuba	1754	74	1140	63560	11326616	561.156	15.4856	2.7596	4.21893	64.9943	0.986774	109	77.037	42.1	22237	987.627	260.579	24.6	36.9	399.9	9.6	4.7	52.6	15.1
Czechia	8089	276	4446	298649	10708981	2788.77	75.5347	2.70853	3.41204	54.9635	0.968171	137.603	73.792	43.3	37530	1475.92	407.751	26	31.1	423.5	7	12.9	36.5	28.9
Denmark	10319	526	8093	308984	5792202	5334.48	178.153	3.33966	5.09739	78.4281	0.989092	138.067	87.874	42	56410	5800.15	756.989	19.7	28.5	356.6	8.3	9.5	13.4	12.9
Djibouti	1189	3	834	15056	988000	1523.89	120.344	7.89718	0.252313	70.143	1.11118	41.3684	77.777	24.9	4219	70.3309	31.06	13.5	No d	610.3	5.1	0.4	0	0
Dominican Republic	9882	385	2584	40591	10847910	374.183	91.0959	24.3453	3.89597	26.1486	0.999688	219.979	81.074	27.9	16950	433.209	440.997	27.6	39	491.5	8.6	5.7	18.1	8.2
Ecuador	28818	1704	3433	82312	17643054	466.541	163.339	35.0107	5.91297	11.9127	1.00118	68.7887	63.821	28.8	11420	518.03	377.776	19.9	27.2	405.1	5.5	3.3	12.3	2.8
Egypt	8476	503	1945	90000	102334404	87.947	8.28265	9.41778	5.9344	22.9471	1.02143	98.8735	42.704	24.1	12100	105.768	368.792	32	31	826.7	17.2	0.2	56.3	0.2
Estonia	1733	60	747	62720	1326535	4728.11	130.641	2.76307	3.4622	43.1044	0.891846	30.3861	68.88	43.7	34970	1300.48	509.58	21.2	32	465.5	4.2	15.8	37.5	24.3
Finland	5880	265	4000	119100	5540720	2149.54	106.123	4.93703	4.5068	68.0272	0.971579	18.1569	85.382	42.8	48580	4205.74	860.722	22.2	16.6	349.9	5.6	8.4	20.6	16.7
France	176079	26230	55782	1384633	65273511	2121.28	269.756	12.7167	14.8967	31.6801	0.938577	122.338	80.444	41.7	46360	4379.73	470.262	21.6	29.3	290	4.8	11.8	27.7	24.9
Germany	170998	7510	143300	2755770	83783942	3289.14	204.094	6.20509	4.39186	83.8021	0.97393	237.371	77.312	47.8	54560	5033.45	750.571	22.3	42.2	365.3	10.4	11.3	30.7	27.7
Ghana	4012	18	323	149948	31072940	482.568	12.9116	2.67559	0.448654	8.05085	1.02734	130.821	56.06	21.4	4650	66.7494	59.1752	10.9	21.8	708.4	2.5	1.6	14.9	0.4
Greece	2710	151	1374	97384	10423054	934.313	26.0001	2.7828	5.57196	50.7011	0.964011	83.2247	79.058	45.3	29670	1516.59	797.631	24.9	37.7	340	4.7	6.4	49.7	30.2
Guinea	2009	11	663		13132795	0	15.2976		0.547536	33.0015	0.929715	50.5222	36.14	19.1	2460	33.7201	50.5447	7.7	14.5	763.9	2.4	0.4	0	0
Honduras	1771	107	192	5653	9587520	58.9621	18.4719	31.3285	6.04178	10.8413	0.998028	85.687	57.096	24.4	4790	195.936	192.255	21.4	No d	442.4	7.3	2.9	27.8	1.7
Hong Kong	1045	4	967	168291	7496981	2244.78	13.9389	0.620948	0.382775	92.5359	0.85	7096.19	100	45.6	67810	2879.5	0				4.5
Hungary	3213	405	904	103258	9660351	1068.88	33.2597	3.11162	12.605	28.1357	0.907217	107.907	71.351	43.6	29860	981.423	532.347	26.4	38.5	580.2	6.9	10.9	28.3	22.4
Iceland	1801	10	1765	52745	341243	15456.7	527.776	3.41454	0.555247	98.0011	1.00756	3.52692	93.813	37.1	55190	6086.31	778.109	21.9	No d	314.5	5.8	7.7	13.7	12.6
India	62521	2089	18672	1523213	1380004385	110.377	4.53049	4.10455	3.34128	29.8652	1.08231	454.938	34.03	28.7	7680	69.2931	158.077	3.9	34	597.5	10.4	3	17.2	1.2
Indonesia	13645	959	2607	150887	273523615	55.1642	4.9886	9.04319	7.02822	19.1059	1.01435	147.752	55.325	31.1	12670	114.972	127.329	6.9	22.6		6.3	0.3	82.7	3
Iran	106220	6589	85064	573220	83992949	682.462	126.463	18.5304	6.20316	80.0828	1.02269	50.2224	74.898	31.7	21050	475.48	730.07	25.8	33.2	560.8	9.6	0	19.4	0.4
Iraq	2679	107	1702	124920	40222493	310.572	6.66045	2.14457	3.99403	63.5312	1.02394	88.5306	70.473	21.2	17210	210.314	0	30.4	52		8.8	0.2	0	0
Ireland	22760	1446	17110	214761	4937786	4349.34	460.935	10.5978	6.35325	75.1757	0.983123	70.453	63.17	37.8	67050	4976.86	680.948	25.3	32.7	348.2	3.2	11.3	20	19.8
Israel	16444	245	11313	451028	8655535	5210.86	189.982	3.64589	1.48991	68.7971	0.988146	410.527	92.418	30.4	39940	3144.63	670.786	26.1	No d	305.7	9.7	2.6	41	18.7
Italy	218268	30395	103031	2514234	60461826	4158.38	361.001	8.68129	13.9255	47.2039	0.946409	205.451	70.438	46.5	42290	2840.13	850.115	19.9	41.4	306.4	5	7.1	26.9	19.6
Ivory Coast	1602	20	754	12312	26378274	46.6748	6.07318	13.0117	1.24844	47.0662	1.01942	78.8341	50.779	20.3	4020	69.7492	69.1415	10.3	33.1	944.9	0	4.8	0	0
Japan	15575	590	5146	202013	126476461	159.724	12.3145	7.7099	3.78812	33.0401	0.95468	347.073	91.616	48.6	44380	4168.99	586.3	4.3	35.5	242.5	5.6	6.9	29.2	9.6
Kazakhstan	4946	31	1740	385104	18776707	2050.97	26.3411	1.28433	0.626769	35.1799	0.941315	6.76983	57.428	31.6	24450	279.645	271.942	21	27.5	787.9	6.1	5.8	40.3	8.7
Kuwait	7623	49	2622	196397	4270571	4598.85	178.501	3.88142	0.642792	34.3959	1.52856	232.172	100	29.7	84250	1529.08	478.967	37.9	67	579.2	0	0	0	0
Lithuania	1444	49	828	180332	2722289	6624.28	53.0436	0.800745	3.39335	57.3407	0.859014	44.5314	67.679	44.5	34320	1078.18	688.274	26.3	26.5	551	3.8	13.8	34.2	22.9
Luxembourg	3877	101	3550	54463	625978	8700.47	619.351	7.11859	2.60511	91.5656	1.0186	250.094	90.981	39.5	72200	5782.63	636.721	22.6	28.4	304.1	5	11.5	23.8	20.4
Malaysia	6589	108	4929	245102	32365999	757.282	20.3578	2.68827	1.6391	74.8065	1.05852	95.9628	76.036	29.2	30650	384.066	432.205	15.6	38.8	498.2	16.7	0.6	40.2	1.1
Mexico	31522	3160	20314	123446	128932753	95.7445	24.4484	25.5351	10.0247	64.4439	0.957358	64.9146	80.156	29.3	19340	494.678	427.523	28.9	28.9	457.8	13.5	5.5	17.3	5.3
Moldova	4728	159	1925	20447	4033963	506.871	117.205	23.1232	3.36294	40.7149	0	123.52	42.629	37.7	7620	191.186	208.024	18.9	11.5	768	5.7	9.3	0	0
Morocco	5910	186	2461	63059	36910560	170.843	16.0117	9.37218	3.14721	41.6413	0.983976	80.7285	62.453	29.1	8430	161.011	236.29	26.1	26.2	524.5	7	0.4	51.3	1
Netherlands	42382	5422	N/A	249655	17134872	1457	247.344	16.9762	12.7932			511.458	91.49	42.8	56890	4911.44	611.234	=
New Zealand	1492	21	1368	183039	4822233	3795.73	30.94	0.815127	1.40751	91.689	0.967041	18.5542	86.538	37.2	39410	3937.22	511.518	30.8	42.4	309.9	6.2	9.1	0	0
Nigeria	3912	117	679	23835	206139589	11.5626	1.89774	16.4128	2.9908	17.3569	1.02691	215.065	50.344	18.6	5710	73.925	170.74	8.9	27.1	813.3	3.1	9.6	20.2	0.9
North Macedonia	1622	91	1112	18821	2083374	903.39	77.8545	8.61803	5.61036	68.5573	0	82.5915	57.963	39	15670	328.42	295.739	18.9	11.5	768	5.7	9.3	0	0
Norway	8070	218	32	195921	5421241	3613.95	148.859	4.11901	2.70136	0.39653	1.0192	14.5549	82.248	39.5	68310	7936.38	924.199	23.1	31.7	309.8	5.3	6	17.9	18.1
Oman	3224	17	1068	50000	5106626	979.12	63.1337	6.448	0.527295	33.1266	1.93996	15.6041	84.539	26.2	41680	587.646	106.469	27	32.9	469.3	10.1	0.4	25.4	1.1
Pakistan	27474	618	7756	270025	220892340	122.243	12.4377	10.1746	2.2494	28.2303	1.06024	275.289	36.666	22	5860	44.593	96.7154	8.6	33.7	713	19.9	0	43.9	2.1
Panama	8070	231	886	40356	4314767	935.3	187.032	19.997	2.86245	10.9789	1.00379	56.1861	67.709	30.1	23550	1112.3	597.134	22.7	No d	368	7.7	6.8	8	2.1
Peru	61847	1714	19012	473190	32971854	1435.13	187.575	13.0702	2.77136	30.7404	0.98658	24.9916	77.907	29.1	13710	332.571	192.028	19.7	No d	414.7	6.6	5.1	0	5
Philippines	10610	704	1842	157730	109581078	143.939	9.68233	6.72668	6.63525	17.361	1.01039	357.688	46.907	24.1	10740	132.901	197.194	6.4	39.7	678.3	7.1	4.5	39	7.4
Poland	15651	785	5437	460686	37846611	1217.25	41.3538	3.39732	5.01565	34.739	0.94059	124.036	60.058	41.9	30010	906.82	451.354	23.1	32.5	467.8	6.1	10.5	28.9	20.6
Portugal	27406	1126	2499	517660	10196709	5076.74	268.773	5.29421	4.10859	9.11844	0.897103	112.239	65.211	44.6	32680	1908.03	803.209	20.8	43.4	324.2	9.8	10.6	30.3	13.2
Qatar	21331	13	2449	124554	2881053	4323.21	740.389	17.1259	0.0609442	11.4809	3.08242	239.593	99.135	33.7	124410	1649.19	298.629	35.1	36.8	464.5	15.6	1.3	0	0
Romania	15131	929	6912	248056	19237691	1289.43	78.6529	6.09983	6.13971	45.6811	0.947657	84.6398	53.998	42.5	27520	555.105	280.234	22.5	35.4	577.2	6.9	10.4	33.1	21.3
Russia	198676	1827	31916	5221964	145934462	3578.29	136.141	3.80462	0.919588	16.0643	0.863524	8.82208	74.433	40.3	26900	585.873	568.611	23.1	17.1	659.7	6.1	8.1	56.8	23.4
Saudi Arabia	37136	239	10144	433500	34813871	1245.19	106.67	8.56655	0.64358	27.3158	1.35594	15.6767	83.844	30.8	55840	1093.41	476.514	35.4	53.1	561.8	15.8	0.1	31.4	2.7
Senegal	1634	15	643	18969	15854360	119.645	10.3063	8.61405	0.917993	39.3513	0.95018	82.3475	47.192	19.4	3670	55.014	74.9799	8.8	23.1	626.6	2.4	0.3	25.8	0.6
Serbia	10032	213	2732	134533	8737371	1539.74	114.817	7.45691	2.12321	27.2329	0.960687	79.8317	56.092	43.4	16540	528.545	577.086	21.5	39.5	583.8	9	9.2	40.6	39.3
Singapore	22460	20	2296	175604	5850342	3001.6	383.909	12.7901	0.0890472	10.2226	1.09828	7953	100	35.6	94670	2618.71	1371.73	6.1	36.5	247.8	5.5	1.8	28.3	4.9
Slovakia	1455	26	919	118371	5459642	2168.11	26.6501	1.22919	1.78694	63.1615	0.947862	113.291	53.726	41.8	33060	1186.14	408.734	20.5	34.9	481.4	6.5	10.4	38.1	16.8
Slovenia	1454	101	255	62203	2078938	2992.06	69.9396	2.33751	6.94635	17.5378	0.99024	102.64	54.541	44.9	37450	1920.28	364.987	20.2	32.2	352.4	5.9	10.8	20.4	17
South Africa	9420	186	3983	324079	59308690	546.428	15.883	2.9067	1.97452	42.2824	0.972614	47.6301	66.355	28	13250	499.238	85.2668	28.3	38.2	707.2	12.7	7.1	30.4	5.2
South Korea	10840	256	9568	660030	51269185	1287.38	21.1433	1.64235	2.36162	88.2657	0.957183	529.652	81.459	43.2	40090	2283.07	1003.39	6.8	No d	677.1	6.4	3.4	0	0
Spain	262783	26478	173157	2467761	46754778	5278.09	562.045	10.6486	10.076	65.8935	0.964766	93.5291	80.321	43.9	39800	2506.46	817.425	23.8	26.8	297.4	6.9	8.5	28	25.7
Sudan	1111	59	102		41801530	0	2.6578		5.31053	9.18092	0.998105	21.3	34.642	18.3	4430	193.793	227.355	8.6	No d	745	22.1	0	0	0
Sweden	25921	3220	4971	148500	10099265	1470.4	256.662	17.4552	12.4224	19.1775	1.00217	25.001	87.431	41.1	54030	5904.58	856.799		23.1	318.3	4.8	7.2	17.5	17.6
Switzerland	30251	1830	26100	306223	8654622	3538.26	349.536	9.87875	6.04939	86.2781	0.98306	215.521	73.797	42.7	68820	9956.26	2378.56	19.5	23.7	285.4	5.7	9.5	24.7	18.1
Thailand	3004	56	2787	227860	69799978	326.447	4.30373	1.31835	1.86418	92.7763	0.950508	135.897	49.949	39	18200	247.035	74.7797	10	24.6	427.4	7	6.6	39.7	2.1
Tunisia	1030	45	638	27420	11565200	237.091	8.90603	3.75638	4.36893	61.9417	0.982665	74.4413	68.945	32.7	12070	250.562	337.721	26.9	30.4	538.2	8.5	1.4	0	0
Turkey	137115	3739	89480	1334411	84339067	1582.2	162.576	10.2753	2.72691	65.2591	0.97325	106.96	75.143	32.2	27640	444.654	205.245	32.1	30.6	525.3	11.1	1.3	34.7	10.6
Ukraine	14710	376	2909	167107	43733762	382.101	33.6353	8.80274	2.55608	19.7757	0.862622	77.0297	69.352	41.2	9030	177.409	305.84	24.1	19.6	677.9	6.1	5.5	46.3	13.5
United Arab Emirates	16793	174	3837	1200000	9890402	12133	169.791	1.39942	1.03615	22.8488	2.26406	135.609	86.522	38.4	75440	1357.02	465.752	31.7	41.4	498.6	16.3	2.1	0	0
United Kingdom	215260	31587	N/A	1728443	67886011	2546.1	317.09	12.454	14.6739		0.974908	274.827	83.398	40.6	45350	3858.67	692.266	27.8	35.9	342.4	3.9	9.8	17.3	15.9
USA	1332442	79180	224633	8453409	331002651	2553.88	402.547	15.7622	5.94247	16.8587	0.979414	35.7661	82.256	38.5	63690	10246.1	1126.35	36.2	40	417.9	10.8	8.8	17.4	13
Uzbekistan	2349	10	1803	325000	33469203	971.042	7.01839	0.722769	0.425713	76.7561	0.994521	77.4692	50.478	30.1	8810	98.8246	239.304	16.6	19.1	687.4	6.5	1.6	23.8	1.2
							SEM	1.25203	0.381926	2.80141	0.0353161	117.265	1.8345	0.866513	2489.75	236.732	38.3765	0.878027	1.09947	17.6506	0.42062	0.44131	1.91888	1.13259
						2091.4	125.484	9.93522	4.25541	44.9842	1.02341	313.089	69.9762	34.9451	30856.5	1773.28	476.277	20.9875	31.7195	500.677	7.64111	5.83258	25.9551	10.5022
									Note: sources of all data are mentioned in methods section.
